# Supplementary material for: Serum Vitamin D Concentrations, Time to Pregnancy, and Pregnancy Outcomes among Preconception Couples: A Cohort Study in Shanghai, China
Source: Nutrients. 2022 Jul 26;14(15):3058. doi: 10.3390/nu14153058 (PMC9330297; doi:10.3390/nu14153058)
Supplement: Supplementary file 1 [file nutrients-14-03058-s001.zip]

Archive with 1 entries (1 files):
- nutrients-1824013-supplementary.pdf
